# Supplementary material for: Depletion of kinesin motor KIF20A to target cell fate control suppresses medulloblastoma tumour growth
Source: Commun Biol. 2021 May 11;4:552. doi: 10.1038/s42003-021-02075-4 (PMC8113472; doi:10.1038/s42003-021-02075-4)
Supplement: Supplementary file 4 — Supplementary Data [file 42003_2021_2075_MOESM4_ESM.xlsx]

## Sheet: Sheet1
Figure 1B
			brain 1	brain 2	brain 3	brain 4
1: P5- Kif20a fl/fl			36	26	40	49	37.75	9.53502		0.00188749
2: P5-Atoh1 CreER; Kif20a fl/fl			15	12	10	11	12	2.16025
3: P6-Kif20a fl/fl			105	92	124	109	107.5	13.1783		6.65223e-05
4: P6-Atoh1 CreER; Kif20a fl/fl			45	36	42	38	40.25	4.03113
5: P7-Kif20a fl/fl			145	132	130	106	128.25	16.2558		9.51861e-05
6: P7-Atoh1 CreER; Kif20a fl/fl			35	53	50	42	45	8.12404

## Sheet: Sheet2
Fig 1C
Caspase3 quantification of S#1696.P6
		brain 1	brain 2	brain 3	brain 4	brain 5	brain 6
P6.296.Cre- :		216	220	117	124	210	205	182	47.9625
P6.296.Cre+ :		107	103	109	112	86	118	105.833	10.9438
							P-value:	0.00352928

## Sheet: Sheet3
Fig 1D		brain 535	brain 538	brain 549	brain 550	brain 552	brain 584	brain 586	brain 587	brain 589
Kif20a fl/fl-2N		88.614	85.034	81.007	80.063	78.806	81.897	83.901	81.774	82.304	82.6	2.92442
Kif20a fl/fl-4N		3.827	4.907	5.763	6.418	7.647	8.756	7.242	10.068	9.778	7.15622	2.14442
		brain 536	brain 537	brain 548	brain 551	brain 553	brain 585	brain 588
Kif20a fl/fl; Atoh1-CreER-2N		82.274	83.778	80.058	80.43	82.699	82.829	81.852			81.9886	1.33351
Kif20a fl/fl; Atoh1-CreER-4N		6.372	5.587	5.138	6.548	4.633	9.208	8.931			6.631	1.79424
											2N P-Value:		0.617678		536
											4N P-Value:		0.610768		537
															548
															551
															553
															585
															588

## Sheet: Sheet4
Fig 2A
P6 Cre Neg(EdU+ total) Average cell # in each EGL Module:						271	302	254	237	337	224
P6 Cre Pos(EdU+ total) Average cell # in each EGL Module:						265	279	286	259	299	261
P6 Cre Neg(EdU+Ki67-) Average cell # in each EGL Module:						70	75	69	73	79	65
P6 Cre Pos(EdU+Ki67-) Average cell # in each EGL Module:						212	219	240	235	226	229
1: P6 Cre Neg(EdU+ Ki67-/EdU+) in each EGL Module:						0.258303	0.248344	0.271654	0.308017	0.234421	0.290179	0.268486	0.027251
2: P6 Cre Pos(EdU+ Ki67-/EdU+) in each EGL Module:						0.8	0.784946	0.839161	0.907336	0.755853	0.877395	0.827448	0.057792
						P-Value:	1.09214e-09

## Sheet: Sheet5
Fig 2B
% EdU+Ki67-NeuN+ cells
in total EdU+ cell population
		brain 1	brain 2	brain 3	brain 4
Kif20a fl/fl		11.0701	8.2781	12.4173	9.2552	10.2552	1.84821
Atoh1-CreER; Kif20a fl/fl		42.2642	42.6523	48.951	44.6225	44.6225	3.06481
		P-Value:	1.28941e-06

## Sheet: Sheet6
Fig 2C
# of EdU+Ki67+ Cells
in each infolding module
Kif20a fl/f		12	14	11	13	10	14	9	15	12.25	2.12132
Atoh1-CreER; Kif20a fl/fl		2	4	3	5	2	6	4	3	3.625	1.40789
			P-Value:	1.58161e-07

## Sheet: Sheet7
Fig 4A
% EdU+Ki67- cells
in total EdU+ cell population in P6 brains
				brain 1	brain 2	brain 3	brain 4	brain 5	brain 6
Atoh1-CreER; Ptc fl/fl:				0.365494	0.385494	0.269116	0.309116	0.246044	0.266055	0.306886	0.0572967		P-Value	1.82412e-05
Atoh1-CreER; Ptc fl/fl; Kif20a fl/fl:				0.61.5379	0.655379	0.553758	0.573758	0.644045	0.744045	0.634197	0.0753916
Kif20a fl/fl:				0.258303	0.248344	0.271654	0.308017	0.234421	0.290179	0.268486	0.027251		P-Value	1.09214e-09
Atoh1-CreER; Kif20a fl/fl:				0.8	0.784946	0.839161	0.907336	0.755853	0.877395	0.827448	0.057792

## Sheet: Sheet8
Fig 4B
% EdU+Ki67-NeuN+ cells
in total EdU+ cell population in P6 brains
				brain 1	brain 2	brain 3	brain 4
	Atoh1-CreER; Ptc fl/fl:			13.834	9.5238	11.7647	11.7075	11.7075	1.7601
	Atoh1-CreER; Ptc fl/fl; Kif20a fl/fl:			31.0469	26.1745	35.9442	29.7219	30.7219	4.0438
				P-Value:	0.000133921

## Sheet: Sheet9
Fig 4C
# of EdU+Ki67+ cells
in each infolding module in P7 brains
				brain 1	brain 2	brain 3	brain 4
	Atoh1-CreER; Ptc fl/fl:			7	9	7	6	7.25	1.25831
	Atoh1-CreER; Ptc fl/fl; Kif20a fl/fl:			1	3	2	2	2	0.816497
					P-Value	0.000423483

## Sheet: Sheet10
Fig 5A
6-13-20 S#1548.183 (Mash1-Cre, Ptch fl/fl) growth assay with starting seeds 20000 in 24 well plate
well 1	well 2	well 3	well 4	day													1548.18	1548.38	1549.32	1549.3
20000	20000	20000	20000	0	20000	0	0									0	20000	20000	20000	20000
17300	19200	24200	19800	1	20125	4075	2825									1	20125	21725	20900	14450
39600	48400	38500	33000	2	39875	8525	6875									2	39875	33550	30800	38200		P-Value between 382 and 321
64900	71500	52800	57200	3	61600	9900	8800									3	61600	61100	55525	42075		9.45786e-05
82500	81400	86900	82500	4	83325	3575	1925									4	83325	74800	74775	50425
122100	115500	133100	115500	5	121550	11550	6050									5	121550	113625	85800	57087.5
166100	148600	179200	177100	6	167750	11450	19150									6	167750	145225	89375	66275
6-13-20 S#1548.382 (Mash1-Cre, Ptch fl/fl) growth assay with starting seeds 20000 in 24 well plate
well 1	well 2	well 3	well 4	day
20000	20000	20000	20000	0	20000	0	0
19800	28600	17600	20900	1	21725	6875	4125
37400	40700	29700	26400	2	33550	7150	7150
67100	70400	58300	48600	3	61100	9300	12500
71500	80300	72600	74800	4	74800	5500	3300
101400	112200	121000	119900	5	113625	7375	12225
134300	141900	149600	155100	6	145225	9875	10925
6-13-20 S#1549.321 (Mash1-Cre, Ptch fl/fl; Kif20a fl/fl) growth assay with starting seeds 20000 in 24 well plate
well 1	well 2	well 3	well 4	day
20000	20000	20000	20000	0	20000	0	0
20900	26400	16500	19800	1	20900	5500	4400
29700	35200	27500	30800	2	30800	4400	3300
58300	50700	53800	59300	3	55525	3775	4825
73600	71500	79200	74800	4	74775	4425	3275
79300	93500	80200	90200	5	85800	7700	6500
80400	100100	87900	89100	6	89375	10725	8975
6-13-20 S#1549.298 (Mash1-Cre, Ptch fl/fl; Kif20a fl/fl) growth assay with starting seeds 20000 in 24 well plate
well 1	well 2	well 3	well 4	day
20000	20000	20000	20000	0	20000	0	0
11900	12100	11800	22000	1	14450	7550	2650
33000	39600	33000	47200	2	38200	9000	5200
36300	37400	46300	48300	3	42075	6225	5775
45500	49600	53900	52700	4	50425	2275	4925
51900	61050	56100	59300	5	57087.5	2212.5	5187.5
61600	71500	59500	72500	6	66275	6225	6775

[truncated: 3 more sheets: Sheet11, Sheet12, Sheet13]
